# Supplementary material for: Estradiol Inhibits Human Brain Vascular Pericyte Migration Activity: A Functional and Transcriptomic Analysis
Source: Cells. 2021 Sep 4;10(9):2314. doi: 10.3390/cells10092314 (PMC8472363; doi:10.3390/cells10092314)
Supplement: Supplementary file 1 [file cells-10-02314-s001.zip]

Archive with 1 entries (1 files):
- cells-1337002-supplementary.pdf
